# Supplementary material for: Effects of Coenzyme Q10 on the Biomarkers (Hydrogen, Methane, SCFA and TMA) and Composition of the Gut Microbiome in Rats
Source: Pharmaceuticals (Basel). 2023 May 2;16(5):686. doi: 10.3390/ph16050686 (PMC10223968; doi:10.3390/ph16050686)
Supplement: Supplementary file 1 [file pharmaceuticals-16-00686-s001.zip]

Archive with 1 entries (1 files):
- pharmaceuticals-2325178-supplementary.pdf
